# Supplementary material for: AntiDMPpred: a web service for identifying anti-diabetic peptides
Source: PeerJ. 2022 Jun 14;10:e13581. doi: 10.7717/peerj.13581 (PMC9205309; doi:10.7717/peerj.13581)
Supplement: Supplemental Information 2 — Benckmark dataset can be found in the Supplementary benchmark_dataset.fasta. The pseudo code for the nested five-fold cross-validation can be found in the Supplementary file nested_CV.txt. The pseudo code for final model construction can be found in the Supplementary file final-model-construction.txt. The source code can be found in the Supplemental predictioncode.zip. [file peerj-10-13581-s002.zip]

Archive with 14 entries (12 files):
- SupplementaryData/
- SupplementaryData/benchmark_dataset.fasta
- SupplementaryData/final_model_construction.txt
- SupplementaryData/nested_CV.txt
- SupplementaryData/nested_CV_results.xlsx
- SupplementaryData/predictioncode/
- SupplementaryData/predictioncode/feature_extraction.m
- SupplementaryData/predictioncode/mvpa_cf_predict_RandomForest.m
- SupplementaryData/predictioncode/mvpa_di_apply_AAC_protein.m
- SupplementaryData/predictioncode/mvpa_di_apply_CKSAAGP_protein.m
- SupplementaryData/predictioncode/mvpa_di_apply_DPC_protein.m
- SupplementaryData/predictioncode/mvpa_di_apply_PAAC_protein.m
- SupplementaryData/predictioncode/mvpa_fs_apply_Pearson.m
- SupplementaryData/predictioncode/predict_RF.m
