# Supplementary material for: AntiDMPpred: a web service for identifying anti-diabetic peptides
Source: PeerJ. 2022 Jun 14;10:e13581. doi: 10.7717/peerj.13581 (PMC9205309; doi:10.7717/peerj.13581)
Supplement: Supplemental Information 2 — Benckmark dataset can be found in the Supplementary benchmark_dataset.fasta. The pseudo code for the nested five-fold cross-validation can be found in the Supplementary file nested_CV.txt. The pseudo code for final model construction can be found in the Supplementary file final-model-construction.txt. The source code can be found in the Supplemental predictioncode.zip. [file peerj-10-13581-s002.zip › SupplementaryData/benchmark_dataset.fasta]

>20|1|training
PENLEEILMHCETTLKYAIK
>21|1|training
HGDTTFEYQDIPALDSLTPANED
>22|1|training
VLGGGVALLRVIPALDSLYPANED
>35|1|training
CACDEKPCSCSKVDVNYAFL
>38|1|training
RYFNELSTGLDMVGLAADWL
>39|1|training
EAKEKGFVPFLVSATAGTTV
>40|1|training
SPSLWEIEFAKQLASV
>54|1|training
TVIIEQSWGSPKVTKDGVTV
>55|1|training
DGVTVAKSIDLKDKYKNIGA
>56|1|training
EEIAQVATISANGDKDIGNI
>57|1|training
RKGVITVKDGKTLNDELEII
>58|1|training
KGDKAHIEKRIQEITEQLDI
>59|1|training
RTALLDAAGVASLLTTAEAV
>60|1|training
TAEAVVTEIPKEEKDPGMGA
>62|1|training
LAKLSDGVAVLKVGG
>64|1|training
VLGGGCALLRCIPALDSLKPANED
>77|1|training
EVTFEIDVNGILRVT
>117|1|training
MLRLPTVFRQMRPVSRVLAP
>118|1|training
RVLAPHLTRAYAKDVKFGAD
>119|1|training
LLADAVAVTMGPKGRTVIIE
>120|1|training
NEEAGDGTTTATVLARSIAK
>121|1|training
RSIAKEGFEKISKGANPVEI
>123|1|training
LVIIAEDVDGEALSTLVLNR
>124|1|training
KAPGFGDNRKNQLKDMAIAT
>125|1|training
KFGADARALMLQGVDLLADA
>126|1|training
VIAELKKQSKPVTTPEEIAQ
>128|1|training
QDAYVLLSEKKISSIQSIVP
>129|1|training
VTDALNATRAAVEEGIVLGG
>130|1|training
NPVEIRRGVMLAVDAVIAEL
>131|1|training
LVLNRLKVGLQVVAVKAPGF
>133|1|training
QSIVPALEIANAHRKPLVIIA
>134|1|training
GEVIVTKDDAMLLKGKGDKA
>135|1|training
EIIKRTLKIPAMTIAKNAGV
>136|1|training
VNMVEKGIIDPTKVVRTALL
>143|1|training
WSKMDQLAKELTAE
>145|1|training
LQTLALWSRMD
>155|1|training
DTKVMKCVLEVISD
>169|1|training
TQYEAVATSNMQE
>172|1|training
AELNQLRAKEPTKLA
>173|1|training
ELRELRLRLDQLTAN
>174|1|training
QVHVEMDVAKPDLTA
>177|1|training
EWVHIDTTPFASL
>179|1|training
PIAKKWCANPDWIHI
>200|1|training
LHRSGVLIIHHLQEDYRTY
>201|1|training
WYVMVTAALSYTISRMEESSVTL
>202|1|training
HTPGVHMASLSVYLKTNVFL
>299|1|training
TKMIWVAVIGDWFNLIFK
>300|1|training
FAINSEMFLRSCQGENGT
>301|1|training
LTTMQLYRFIKIPTHAEP
>302|1|training
FIKIPTHAEPLFYLLSFC
>309|1|training
MASPGSGFWSFGSEDGSGDS
>310|1|training
LLYGDAEKPAESGGSQPPRA
>311|1|training
LAFLQDVMNILLQYVVKSFDRS
>312|1|training
EEILMHCQTTLKYAIKTGHP
>313|1|training
KTGHPRYFNQLSTGLDMVGL
>315|1|training
GGSGDGIFSPGGAISNMYAM
>318|1|training
AALGIGTDSVILIKCDERGK
>320|1|training
ERANSVTWNPHKMMGVPLQC
>321|1|training
QNCNQMHASYLFQQDKHYDL
>322|1|training
CGRHVDVFKLWLMWRAKGTTG
>323|1|training
KGTTGFEAHVDKCLELAEYLYN
>324|1|training
EYLYNIIKNREGYEMVFDGK
>325|1|training
VFDGKPQHTNVCFWYIPPSL
>326|1|training
IPPSLRTLEDNEERMSRLSK
>327|1|training
SRLSKVAPVIKARMMEYGTT
>328|1|training
EYGTTMVSYQPLGDKVNFFR
>352|1|training
ICKKYKIWMHVDAAWGGGLL
>353|1|training
VAPVIKARMMEYGTTMVSYQ
>359|1|training
VSYQPLGDKVNFFRMVISNPAATHQDIDFLIEEIERLGQDL
>386|1|training
KKGAAALGIGTDSVI
>398|1|training
NWELADQPQNLEEILMHCQT
>421|1|training
CDGERPTLAFLQDVM
>451|1|training
NMYAMMIARFKMFPEVKEKGMAALPRLIAFTSE
>454|1|training
EYVTLKKMREIIGWPGGSGD
>490|1|training
HTNVCFWYIPPSLRTLEDNE
>531|1|training
VDKCLELAEYLYNIIKNREG
>549|1|training
LIAFTSEHSHFSLKKGAAAL
>569|1|training
NMFTYEIAPVFVLLEYVTLKKMRE
>571|1|training
EKGMAALPRLIAFTSEHSHFSLKK
>574|1|training
GGLLMSRKHKWKLSGVERANSVTW
>575|1|training
SALLVREEGLMQNCNQMHAS
>588|1|training
YVVKSFDRSTKVIDFHYPNE
>615|1|training
YDLSYDTGDKALQCGRHVDV
>618|1|training
REIIGWPGGSGDGIFSPGGA
>624|1|training
SCSKVDVNYAFLHATDLLPA
>638|1|training
TAGTTVYGAFDPLLAVAD
>644|1|training
DERGKMIPSDLERRILEAKQ
>659|1|training
DSVILIKCDERGKMIPSDLE
>681|1|training
GEALSTLVLNRLKVG
>706|1|training
MAKAAAVGIDLGTTYSCVGV
>707|1|training
SCVGVFQHGKVEIIANDQGN
>708|1|training
DTERLIGDAAKNQVALNPQN
>709|1|training
KRTLSSSTQASLEIDSLFEG
>710|1|training
RFEELCSDLFRSTLEPVEKA
>711|1|training
LESYAFNMKSAVEDEGLKGK
>712|1|training
AEKDEFEHKRKELEQVCNPI
>713|1|training
PGPGGFGAQGPKGGSGSGPT
>714|1|training
NDQGNRTTPSYVAFTDTERL
>715|1|training
PFQVINDGDKPKVQVSYKGE
>716|1|training
GLNVLRIINEPTAAAIAYGL
>717|1|training
IAYGLDRTGKGERNVLIFDL
>718|1|training
VQKLLQDFFNGRDLNKSINP
>719|1|training
AGGVMTALIKRNSTIPTKQT
>720|1|training
PAPGVPQIEVTFDIDANGIL
>721|1|training
AEDEVQRERVSAKNALESYA
>722|1|training
VCNPIISGLYQGAGGPGPGG
>724|1|training
TIDDGIFEVKATAGDTHLGG
>725|1|training
THLGGEDFDNRLVNHFVEEF
>726|1|training
PTKQTQIFTTYSDNQPGVLI
>727|1|training
KANKITITNDKGRLSKEEIE
>728|1|training
LLLLDVAPLSLGLETAGGVM
>729|1|training
KEEIERMVQEAEKYKAEDEV
>733|1|training
GIVEQCCASVCSLYQ
>734|1|training
AAAFVNQHLCGSHLVEALYLVCGERGFFYT
>824|1|training
FLPLLALLALWEPKPTQA
>838|1|training
LALWGPDPAAAFVNQHL
>893|1|training
VCGERGFFYTPKTRREAEDLQVGQVELGGG
>981|1|training
LALEGSLQKRGIVEQCCT
>982|1|training
VEQCCTSICSLYQLENYCN
>995|1|training
EAEDLQVGQVELGGGPGAGSLQPLALEGSLQ
>1054|1|training
HLVERLYLVAGEEG
>1095|1|training
LQTLALNAARDP
>1100|1|training
KCNTATCATQRALNFLVRSS
>1115|1|training
AFIEFKADEKKEDE
>1116|1|training
AFIKATGKKEDE
>1126|1|training
QHLQKDYRAYYTF
>1127|1|training
RVLNIDLLWSVPI
>1139|1|training
KDYRAYYTFLNFMSNVGDPR
>1151|1|training
QLYHFLQIPTHEEHLFYVLS
>1152|1|training
KWCANPDWIHIDTTPFAGLV
>1153|1|training
HQVILGVIGGMLVAEAFEHT
>1180|1|training
GAGSLQPLALEGSLQKRGIV
>1233|1|training
PSLSYEPALLQPY
>1234|1|training
LEILAEHVHMSSG
>1235|1|training
GSFINISVVGPAL
>1236|1|training
RSVLLTLVALAGV
>1238|1|training
PAYIATQGPLSHT
>1245|1|training
LYHVYEVNLVSEHIWCEDFL
>1247|1|training
SEHIWCEDFLVRSFYLKNVQ
>1256|1|training
LPGPSPAQLFQDSGLLYLAQE
>1258|1|training
DRGEKPASPAVQPDAALQRLAAVL
>1260|1|training
SPLGQSQPTVAGQPSARPAAEEYGYIVTDQKPLSLAAGVK
>1276|1|training
SRVSSVSSQFSDAAQASPSSHSSTPSWCE
>1277|1|training
LAKEWQALCAYQAEPNTCATAQGEGNIK
>1279|1|training
KLKVESSPSRSDYINASPIIEHDP
>1280|1|training
SFYLKNVQTQETRTLTQFHF
>1281|1|training
SKDQFEFALTAVAEEVNAILKA
>1289|1|training
DFWQMVWESGCTVIVMLTPLVEDGV
>1303|1|training
KAMVALIDVFHQYSGREGDK
>1305|1|training
KHKLKKSELKELINNELSHFLE
>1307|1|training
REGDKHKLKKSELKEL
>1309|1|training
ECDFQEFMAFVAMVTTACHEFFEHE
>1320|1|training
MEFLERTYLVNDKAAKMHAFTLESVEL
>1322|1|training
AKMHAFTLESVELQQKPVNKDQCPRER
>1324|1|training
QKPVNKDQCPRERPEELESGGMYHCHS
>1326|1|training
EELESGGMYHCHSGSKPTEKGANEYAY
>1328|1|training
ANEYAYAKWKLCSASAICFIFMIAEVV
>1330|1|training
SAICFIFMIAEVVGGHIAGSLAVVTDA
>1332|1|training
GHIAGSLAVVTDAAHLLIDLTSFLLSL
>1334|1|training
HLLIDLTSFLLSLFSLWLSSKPPSKRL
>1336|1|training
SLWLSSKPPSKRLTFGWHRAEILGALL
>1338|1|training
FGWHRAEILGALLSILCIWVVTGVLVYLACERLLYPDYQIQ
>1340|1|training
ACERLLYPDYQIQATVMIIVSSCAVAA
>1342|1|training
SCAVAANIVLTVVLHQRCLGHNHKEVQ
>1344|1|training
HQRCLGHNHKEVQANASVRAAFVHALG
>1346|1|training
NASVRAAFVHALGDLFQSISVLISALI
>1348|1|training
LFQSISVLISALIIYFKPEYKIADPIC
>1350|1|training
YFKPEYKIADPICTFIFSILVLASTIT
>1352|1|training
LKDFSILLMEGVPKSLNYSGVKELILA
>1354|1|training
SLNYSGVKELILAVDGVLSVHSLHIWS
>1356|1|training
DGVLSVHSLHIWSLTMNQVILSAHVAT
>1357|1|training
TMNQVILSAHVATAASRDSQVVRREIA
>1359|1|training
ASRDSQVVRREIAKALSKSFTMHSLTIQMESPVD
>1361|1|training
MHSLTIQMESPVDQDPDCLFCEDPCD
>1363|1|training
FIFSILVLASTITILKDFSILLMEGVP
>1378|1|training
VPRLPEQGSSSRAEDSPEG
>1413|1|training
LYPDYQIQAGIMIT
>1550|1|training
RQHARQQDKERLAALGPE
>1552|1|training
GPEGAHGDTTFEYQDLCR
>1553|1|training
EGPPEPSRVSSVSSQFSD
>1556|1|training
ANMDISTGHMILAYME
>1560|1|training
PYDHARIKLKVESSPS
>1563|1|training
NASPIIEHDPRMPAYIAT
>1564|1|training
LSHTIADFWQMVWESG
>1571|1|training
DEGASLYHVYEVNLVSEH
>1580|1|training
DFRRKVNKCYRGRSCP
>1582|1|training
YILIDMVLNRMAKGVK
>1583|1|training
KGVKEIDIAATLEHVRDQ
>1594|1|training
MALWMRLLPLLALLALWGPDPAAA
>1629|1|training
SLQKRGIVEQCCTSICS
>1639|1|training
NMYAMLIARYKMSPEVKEKG
>1641|1|training
PLQCSALLVREEGLM
>1646|1|training
DTWCGVAHGCTRKLGLKICG
>1647|1|training
LKICGFLQRTNSLEEKSRL
>1655|1|training
PSWCEEPAQANMDISTGH
>1656|1|training
TGHMILAYMEDHLRNRDR
>1660|1|training
IATQGPLSHTIADFWQMV
>1662|1|training
KLSGLGADPSADATEAYQEL
>1663|1|training
QREENAPKNRSLAVLTYDHASRI
>1671|1|training
KPTQAFVKQHLCGPHL
>1674|1|training
TLALEVARQKRGIVDQ
>1675|1|training
LFLWESHPTQAFVKQHL
>1680|1|training
GPGAGDLQTLALEVAQQK
>1728|1|training
TPEVDDEALEK
>1729|1|training
LKPTPEGDLEIL
>1741|1|training
SPTVMFPPQSVL
>1753|1|training
WLAHKALCSEKLDQ
>1756|1|training
LKGYGGVSLPE
>1759|1|training
IVQNNDSTEYGLF
>1770|1|training
PGVGGPLGPIGPCTE
>1771|1|training
CAYNTERPVDRIR
>1772|1|training
PACCGPTISRPG
>1793|1|training
FFRSKLLSDGAAAAKGALLPQYW
>1794|1|training
RCMAFLLSDGAAAAQQLLPQYQYW
>1795|1|training
DPAQPNYPWTAVLVFRH
>1802|1|training
LSSLEMGSLGALFVCM
>1833|1|training
TQMVDEEIMEKFR
>1855|1|training
HCPVPDPVRGL
>1860|1|training
MSKFLPLPLMFY
>1875|1|training
SPGSSGPQGFTG
>1876|1|training
GPVGPAGNPGANGLN
>1877|1|training
PPGPTGPRGQPGNIGF
>1878|1|training
IPGDPGPPGPPGP
>1879|1|training
LPGERGRPGAPGP
>1880|1|training
GPKGDRGLPGPPGRDG
>1881|1|training
PACGGFWISGRPG
>1882|1|training
CAYQWQRPVDRIR
>2003|1|training
LAPSLPGKPKPD
>2022|1|training
AMAPKHKEMPFPKYPVEP
>2032|1|training
FQSEEQQQTEDELQDKIHP
>2038|1|training
IVESLSSSEESITR
>2039|1|training
KAVPYPQRDMP
>2050|1|training
LSQSKVLPVPQK
>2057|1|training
LVYPFPGPIPNSLPQNIPPLTQTPVVVPPF
>2060|1|training
LYQEPVLGPVRGPFPIIV
>2071|1|training
WMHQPHQPLPPT
>1|0|training
RTGRGRRGIYR
>2|0|training
ANVVATYPAHS
>3|0|training
NGESSADWAKN
>4|0|training
FHRKKGRGKHK
>5|0|training
HRILMRIRAMMT
>6|0|training
SVSVGMKPSPRP
>7|0|training
MSEALWTAWTQW
>8|0|training
KKKKYRNIRRPG
>9|0|training
YPYYPGEARGAP
>10|0|training
SVSVGTKPRPRP
>11|0|training
GSCDGFRVCYMH
>12|0|training
GQPSHDPVPPTT
>13|0|training
QMMLTLLWAFWY
>14|0|training
FKPSSPPSITLW
>15|0|training
SKHSSLDCVLRP
>16|0|training
KKKKLVAAFYVLV
>17|0|training
NTTHYRVIRLTIG
>18|0|training
ACFPWGNTWCGGK
>19|0|training
IFSAIGGFLKSIF
>20|0|training
CATCQIADSHRSH
>21|0|training
AKKQRFRHRNRKG
>22|0|training
HGVSGHGQHGVHG
>23|0|training
GYRARPKFKAGKR
>24|0|training
ILPWKWPWWPWRR
>25|0|training
KKKKVLAPTYVLV
>26|0|training
KKKKLVAPFLFFF
>27|0|training
TVSSGADTEDVVC
>28|0|training
IFKAIWSGIKSLF
>29|0|training
KKKKLLLPFYVFF
>30|0|training
ACFPWGKEYCGGK
>31|0|training
KKKKLVLPTLFFF
>32|0|training
AKLKVVAATYVLKK
>33|0|training
FDEMEECSQHLPYA
>34|0|training
EDCSTPSSGSFLDR
>35|0|training
DDSVVCAAMSYSYA
>36|0|training
ADKEVVAATYVKKK
>37|0|training
FDEMEESSSHLPYI
>38|0|training
YRWRGPTAAFLSLV
>39|0|training
CPPPTGATVVQFEQP
>40|0|training
YYQANGGFLIAYQPL
>41|0|training
AELYVREHLREQSRK
>42|0|training
CIVEEVDARSVYPYD
>43|0|training
WVPKRPSVCTMTKWQ
>44|0|training
DLKYNPSRVEAFHRY
>45|0|training
GTTVNCIVEEVDARS
>46|0|training
RPEGQNYTEGIAVVF
>47|0|training
MTKWQEVDEMLRSEY
>48|0|training
AANGGPATPAPPPLG
>49|0|training
DFRRLPGAFWQLRQP
>50|0|training
RGILIHNTIFGEQVF
>51|0|training
LSNTLAELYVREHLR
>52|0|training
YGYREGSHTEHTTYA
>53|0|training
DDHETDMELKPANAA
>54|0|training
AKDEMEECASHLPYEA
>55|0|training
AKDLEVVTSTYVLVEA
>56|0|training
GQPEEGAPCQVVLQGA
>57|0|training
DQYLESVKKIHKRLDV
>58|0|training
PLETLMAKAIDAGFIR
>59|0|training
RRKKWLVFFVIFYFFR
>60|0|training
VRLGSISVIGIVRGKK
>61|0|training
WLVFFVIFYFFRRRKK
>62|0|training
GRTTLSTRGPPRGGPG
>63|0|training
RRKKLLPAVLLALLAP
>64|0|training
MPITNDQKKLMSNNVQI
>65|0|training
YQSTCSAVSKGYLSALR
>66|0|training
VGLLLYCKARSTPVTLS
>67|0|training
NNAKKTNVTLSKKRKRR
>68|0|training
TLKPIFKLPLGINITNFR
>69|0|training
AHWGVLAGIKYFSMVGNW
>70|0|training
SWRLDIWDWICESVLDFK
>71|0|training
SWRLIDWDWICEVLSDFK
>72|0|training
VATRDGKLPTTQLRRHID
>73|0|training
AALEAKICHQIEYYFGDF
>74|0|training
DWLKAFYDKVAEKLKEAF
>75|0|training
ARALAHGVRVLEDGVNYA
>76|0|training
LLRIPQAIMDMIAGAHWG
>77|0|training
WVAVTPTVATRDGKLPTT
>78|0|training
RGGRLCYCRRRFCVCVGR
>79|0|training
GIKYFSMVGNWAKVLVVL
>80|0|training
LYGNEGCGWAGWLLSPRG
>81|0|training
PPATHTIADRNHTPFSDV
>82|0|training
RRRSRNLGKVIDTLTCGF
>83|0|training
MANSGLQLLGFSMALLGW
>84|0|training
KWLCRIWSWISDVLDDFE
>85|0|training
GAPLGGAARALAHGVRVL
>86|0|training
SWLRDVWDWICTVLTDFK
>87|0|training
TDVILMCFSIDSPDSLENI
>88|0|training
ALHALGYQLAFVLDSPSAY
>89|0|training
GVFVFNGTSWFITQRNFFS
>90|0|training
CSIELSDIPLSVDFNTMID
>91|0|training
MAVGLVLCDWWLGEYLLEA
>92|0|training
CATCEQIADSQHRSHRQMV
>93|0|training
GYFVQDDGEWKFTGSSYYY
>94|0|training
RQMRAWGQDYQHGGMGYSC
>95|0|training
DVREEEQLGERATGLNLNI
>96|0|training
MVDRGWGNHAGLFGKGSIV
>97|0|training
VEGQLGENNELRLTRDAIE
>98|0|training
FFIFPNYTIVSDFGRPNAA
>99|0|training
VCYFMVFLQYGRKKRRQRR
>100|0|training
DHILEPSIPWKSKLLTLVQL
>101|0|training
VAGLRQSLEQYQVVKQPDYL
>102|0|training
NCVKMLCTHTGTGQAITVTP
>103|0|training
KIPLELWTRYNMTINQTIWN
>104|0|training
EIWATLFKKATRQCRRGRIW
>105|0|training
KGIYQTSNFRVVPSGDVVRF
>106|0|training
YKGYQPIDVVRDLPSGFNTL
>107|0|training
RGILRNWYNPFAGLRQSLEQ
>108|0|training
KRWNETITGPSGCANNTCYN
>109|0|training
GSDTSLIDTCGNTPNVSGAN
>110|0|training
SWSTLTANQNPSPPWSKLTY
>111|0|training
RNKSNLHTEARFRIRCRWNV
>112|0|training
GKINISLCLTGGKMLYNKVT
>113|0|training
GMVTQYHQVLATHQEAIEKV
>114|0|training
PPSAVCNYEVAEDPSYVREH
>115|0|training
VLYNSTFFSTFKCYGVSATK
>116|0|training
SGTKMACPSNRGILRNWYNP
>117|0|training
SNNTIAIPTNFSISITTEVM
>118|0|training
PGGETARKDKFLHMVLPRRL
>119|0|training
SGSWLRDIWDWICEVLSDFK
>120|0|training
NVQGKTGIQQLQKWEDWVRW
>121|0|training
MRSSGDYGEVTGAWIEFGCH
>122|0|training
NMTINQTIWNHGNITLGEWY
>123|0|training
SFYSVLFLWGTCGGFSHSWY
>124|0|training
IEVTFVNRRGDGAELWYLSA
>125|0|training
VETTVTTAQETKRGRIQTKK
>126|0|training
FLYTAFAMQELGCNQNQFFC
>127|0|training
EQVLKAVTNVLSPVFPGGET
>128|0|training
KSKKVKISLPCNSTKNLTFA
>129|0|training
AGAGTGATAIGMVTQYHQVL
>130|0|training
RRKKAAVALLPAVLLALLAP
>131|0|training
HGNITLGEWYNQTKDLQQKF
>132|0|training
YQDVNCTDVSTAIHADQLTP
>133|0|training
EGPTLGNWAREIWATLFKKA
>134|0|training
SGCANNTCYNVSVIVPDYQC
>135|0|training
VSVIVPDYQCYLDRVDTWLQ
>136|0|training
PVDCTMYSNKMYNCSLQNGF
>137|0|training
FKLPLGINITNFRAILTAFS
>138|0|training
PVLQPALSLSCGPEPLLLSC
>139|0|training
YVREHGVPIHADKYFEQVLK
>140|0|training
CNSTKNLTFAMRSSGDYGEV
>141|0|training
FWFTLIKTQAKQPARYRRFC
>142|0|training
KSNVVRGWVFGSTMNNKSQS
>143|0|training
IGNIPQYLKGLLGGILGIGL
>144|0|training
GGKMLYNKVTKQLSYCTDPL
>145|0|training
YEIIMDIEQNNVQGKTGIQQ
>146|0|training
GWWNQMAYYNSCKWEEAKVK
>147|0|training
MPEVEGEEIQPQMELRRNGR
>148|0|training
PTTFMLKYDENGTITDAVDC
>149|0|training
KQLSYCTDPLQIPLINYTFG
>150|0|training
PQMELRRNGRQCGMSEKEEE
>151|0|training
SSCNMGWDTPACCVWFPYWV
>152|0|training
RRKKLAALPLVLAAPLAVLA
>153|0|training
HGLASTLTRWAHYNALIRAF
>154|0|training
PNQTCMWNTSQIQDPEIPKC
>155|0|training
MYNCSLQNGFTMKVDDLIVH
>156|0|training
LGCNQNQFFCKIPLELWTRY
>157|0|training
PSSKRFQPFQQFGRDVSDFT
>158|0|training
NIAGNWSCTSDLPSSWGYMN
>159|0|training
RDVSDFTDSVRDPKTSEILD
>160|0|training
IGLKVEAMEKFLYTAFAMQE
>161|0|training
ALDKAEESNSKADKVNVKLT
>162|0|training
FNMTKAVEMVNIAGNWSCTS
>163|0|training
YNYKYRYLRHGKLRPFERDI
>164|0|training
GVLLLILCLPTLVDCIRNCI
>165|0|training
TKFPSVYAWERKKISNCVAD
>166|0|training
QIQDPEIPKCGWWNQMAYYN
>167|0|training
QIPLINYTFGPNQTCMWNTS
>168|0|training
TLVDCIRNCIHKILGYTVIA
>169|0|training
LLGGILGIGLGVLLLILCLP
>170|0|training
STLPETTVVRRRGRSPRRRT
>171|0|training
TRQCRRGRIWKRWNETITGP
>172|0|training
TGAWIEFGCHRNKSNLHTEA
>173|0|training
YLDRVDTWLQGKINISLCLT
>174|0|training
YQVVKQPDYLLVPEEVMEYK
>175|0|training
GNTPNVSGANPVDCTMYSNK
>176|0|training
HKILGYTVIAMPEVEGEEIQ
>177|0|training
TMKVDDLIVHFNMTKAVEMV
>178|0|training
RFRIRCRWNVGSDTSLIDTC
>179|0|training
LKAKTNISIREGPTLGNWAR
>180|0|training
KAAKKAAKAAKKAAKWAKKAA
>181|0|training
VLDLIYSLHKQINRGLKKIVL
>182|0|training
TDAVDCSQNPLAELKCSVKSF
>183|0|training
PLSPPLRNTHPQAMQWNSTTF
>184|0|training
TSSMRGVYYPDEIFRSDTLYL
>185|0|training
QLQKWEDWVRWIGNIPQYLKG
>186|0|training
IFWDCWAPEEPACQDFLGAMIH
>187|0|training
CNCTNSSSSYSGTKMACPSNRG
>188|0|training
LPRRLHLEPAFLPYSVKAHECC
>189|0|training
FHCQRTQSQPGSWFRAISSWKQ
>190|0|training
LLDCWVRLGRYLLRRLKTPFTRL
>191|0|training
ATAGWTFGAGAALQIPFAMQMAY
>192|0|training
KQRNRWEWRPDFKSKKVKISLPC
>193|0|training
PPLAVMRPGIQILPPPGTDVHPK
>194|0|training
FLPVLAGIAAKVVPALFCKITKKC
>195|0|training
KSLLTEVETPIRGSLLTEVETPIR
>196|0|training
LVRDSMAKLRERLNQRQKLFESTQ
>197|0|training
KYKETDLLILFKDDYFAKKNEERK
>198|0|training
KETPIRNEWGCRGETPIRNEWGCR
>199|0|training
ECKFTVKPYLKRFQVYYKGRMWCP
>200|0|training
MANAGLQLLGFILAFLGWIGAIVS
>201|0|training
SISNALNKLEESNRNLDKVNVKLT
>202|0|training
NILRLKESITATIEAVHEVTDGLS
>203|0|training
CKFCYGSAQCPTFLFIVRLLRFVWV
>204|0|training
FRFKIKFRLKFRFKARFKFRAKFRA
>205|0|training
KNEWGCRCNDSSDGNEWGCRCNDSSD
>206|0|training
CTEEHIVATELVIQEMYIKINVKNSP
>207|0|training
GIGAVLKVLTTGLPALISWIKRKRQQ
>208|0|training
SISCSRGLVCLLPRLTNESGNDRFDS
>209|0|training
ALQELLGEYIQWLKDGGPSSGRPPPS
>210|0|training
CVTCKSTVLCDKMQHPCRRGPRCISC
>211|0|training
CCGCCYIAACARNNSNCSSHLECSTC
>212|0|training
CKSCDTRCTCLRRRLRVGVGLPCMGC
>213|0|training
FAVGLRAIKRALKKLRRGVRKVAKDL
>214|0|training
FKCRRWQWRMKKLGAPSITCVRRAFA
>215|0|training
PPDTSLLPPVGLHLVVRLFLLRLSVH
>216|0|training
CDVIALLACHLNTPSFNTTHYRESWY
>217|0|training
HMNASDMEIKSYINMIESVEESSNYDF
>218|0|training
ESGRIKKEEFAEIMKICSTIEELRRQK
>219|0|training
DTHTTGGVAGRDTLRFTGFFSFGPKQK
>220|0|training
KRKRFAKKFLRFLRKVIRFLKRFIRRF
>221|0|training
FLAAARIAKRVAKKARKLAKRAARKRK
>222|0|training
WEIHHINKFAQAYSSYSRVIGGTVFVA
>223|0|training
KKKKFVKKVAKKVKKVAKKVAKVAVAV
>224|0|training
ALWMTLLKKVLKAAAKALNAVLVGANA
>225|0|training
PPRTTPIPHLDVSLHLLILRILRVRVH
>226|0|training
AWLVHTQWFLDLPLPWLPGADTQGSNWI
>227|0|training
FGGASCCLYCRCHIDHPNPKGFCDLKGKY
>228|0|training
TTVKVHASDERLGPMPCRPKEIVSSAGPVM
>229|0|training
EERKKLGEEIKKEAEEAKKQIEETKKNDEE
>230|0|training
AVSPTTLRTEVVKTFRRDKPFPHRMDCVTT
>231|0|training
LNLADATNFLQDSKAELEKARKILSEVGRWY
>232|0|training
LEGEVNKIALLSTNKAVVSLSNGVSVLTSKVLD
>233|0|training
ARATCYCRTGRCATRESLSGVCEISGRLYRLCCR
>234|0|training
YVTQQLIRAAEIRASANLAATKMSECVLGQSKRVDFCGKG
>235|0|training
HATCSLAFALATSVALATRNDLLLRWAAARDAQTILSKRDR
>236|0|training
VRLASHLRKLRKRLLRDADDLIRLQAEAFQARLKSWFEPLV
