# Supplementary material for: AntiDMPpred: a web service for identifying anti-diabetic peptides
Source: PeerJ. 2022 Jun 14;10:e13581. doi: 10.7717/peerj.13581 (PMC9205309; doi:10.7717/peerj.13581)
Supplement: Supplemental Information 2 — Benckmark dataset can be found in the Supplementary benchmark_dataset.fasta. The pseudo code for the nested five-fold cross-validation can be found in the Supplementary file nested_CV.txt. The pseudo code for final model construction can be found in the Supplementary file final-model-construction.txt. The source code can be found in the Supplemental predictioncode.zip. [file peerj-10-13581-s002.zip › SupplementaryData/final_model_construction.txt]

parameter_combinations = grid_search(feature_selection_parameters,classifier_parameters)
for k = 1:number_of_parameter_combinations
    for i = 1:5
        data_test_cv = data_whole{i}
        data_train_cv = data_whole-data_test_cv
        feature_selected = Pearson(data_train_cv,feature_selection_parameters{k})  
        classifer_cv = classifier_construct(feature_selectedr,classifier_parameters{k})
        label_predict_cv{i} = predict(classifer_cv,data_test_cv)
    end
    acc_cv(k) = acc_calculate(label_actual_cv,label_predict_cv)
end
index_max_acc = max_index(acc_cv)
best_parameter = parameter_combinations{index_max_acc)
feature_final = Pearson(data_whole,best_feature_selection_parameter)
classifier_final = classifier_construct(feature_final,best_classifier_parameter)
