# Supplementary material for: AntiDMPpred: a web service for identifying anti-diabetic peptides
Source: PeerJ. 2022 Jun 14;10:e13581. doi: 10.7717/peerj.13581 (PMC9205309; doi:10.7717/peerj.13581)
Supplement: Supplemental Information 2 — Benckmark dataset can be found in the Supplementary benchmark_dataset.fasta. The pseudo code for the nested five-fold cross-validation can be found in the Supplementary file nested_CV.txt. The pseudo code for final model construction can be found in the Supplementary file final-model-construction.txt. The source code can be found in the Supplemental predictioncode.zip. [file peerj-10-13581-s002.zip › SupplementaryData/nested_CV_results.xlsx]

## Sheet: 24combinations
Combinations		Accuracy	Sensitivity	Specificity	Precision	MCC	F1	AUCROC	TP	TN	FP	FN
Fscore	KNN	0.713983	0.75	0.677966	0.699605	0.429081	0.723926		177	160	76	59
Fscore	linearSVM	0.675847	0.707627	0.644068	0.665339	0.352407	0.685832	0.7243	167	152	84	69
Fscore	RandomForest	0.747881	0.762712	0.733051	0.740741	0.495981	0.751566	0.8202	180	173	63	56
Fscore	rbfSVM	0.680085	0.665254	0.694915	0.68559	0.360328	0.675269	0.7309	157	164	72	79
Kmeans	KNN	0.650424	0.70339	0.597458	0.636015	0.30255	0.668008	/	166	141	95	70
Kmeans	linearSVM	0.625	0.652542	0.597458	0.618474	0.25038	0.635052	0.6871	154	141	95	82
Kmeans	RandomForest	0.728814	0.733051	0.724576	0.726891	0.457644	0.729958	0.7933	173	171	65	63
Kmeans	rbfSVM	0.669492	0.673729	0.665254	0.668067	0.338995	0.670886	0.6936	159	157	79	77
Lasso	KNN	0.720339	0.728814	0.711864	0.716667	0.440741	0.722689	/	172	168	68	64
Lasso	linearSVM	0.67161	0.669492	0.673729	0.67234	0.343223	0.670913	0.7306	158	159	77	78
Lasso	RandomForest	0.730932	0.766949	0.694915	0.715415	0.463067	0.740286	0.8087	181	164	72	55
Lasso	rbfSVM	0.705508	0.677966	0.733051	0.717489	0.411642	0.697168	0.7362	160	173	63	76
Pearson	KNN	0.724576	0.766949	0.682203	0.707031	0.450774	0.735772	/	181	161	75	55
Pearson	linearSVM	0.675847	0.707627	0.644068	0.665339	0.352407	0.685832	0.7237	167	152	84	69
Pearson	RandomForest	0.771186	0.805085	0.737288	0.753968	0.543624	0.778689	0.8193	190	174	62	46
Pearson	rbfSVM	0.690678	0.686441	0.694915	0.692308	0.38137	0.689362	0.7374	162	164	72	74
Spearman	KNN	0.692797	0.737288	0.648305	0.677043	0.387129	0.705882	/	174	153	83	62
Spearman	linearSVM	0.673729	0.707627	0.639831	0.662698	0.348259	0.684426	0.7359	167	151	85	69
Spearman	RandomForest	0.762712	0.79661	0.728814	0.746032	0.526635	0.770492	0.8163	188	172	64	48
Spearman	rbfSVM	0.684322	0.686441	0.682203	0.683544	0.368647	0.684989	0.7288	162	161	75	74
Ttest	KNN	0.724576	0.766949	0.682203	0.707031	0.450774	0.735772	/	181	161	75	55
Ttest	linearSVM	0.675847	0.707627	0.644068	0.665339	0.352407	0.685832	0.7237	167	152	84	69
Ttest	RandomForest	0.741525	0.783898	0.699153	0.722656	0.484795	0.752033	0.8046	185	165	71	51
Ttest	rbfSVM	0.690678	0.686441	0.694915	0.692308	0.38137	0.689362	0.7374	162	164	72	74
	rng(6)
