# Supplementary material for: AntiDMPpred: a web service for identifying anti-diabetic peptides
Source: PeerJ. 2022 Jun 14;10:e13581. doi: 10.7717/peerj.13581 (PMC9205309; doi:10.7717/peerj.13581)
Supplement: Supplemental Information 2 — Benckmark dataset can be found in the Supplementary benchmark_dataset.fasta. The pseudo code for the nested five-fold cross-validation can be found in the Supplementary file nested_CV.txt. The pseudo code for final model construction can be found in the Supplementary file final-model-construction.txt. The source code can be found in the Supplemental predictioncode.zip. [file peerj-10-13581-s002.zip › SupplementaryData/predictioncode/feature_extraction.m]

function [data] = feature_extraction(data_path)
data1 = mvpa_di_apply_AAC_protein(data_path);
data2 = mvpa_di_apply_DPC_protein(data_path);
data3 = mvpa_di_apply_CKSAAGP_protein(data_path);
data4 = mvpa_di_apply_PAAC_protein(data_path);
% data5 = mvpa_di_apply_GAAC_protein(data_path);
data = [data1,data2,data3,data4];
end
