# Supplementary material for: AntiDMPpred: a web service for identifying anti-diabetic peptides
Source: PeerJ. 2022 Jun 14;10:e13581. doi: 10.7717/peerj.13581 (PMC9205309; doi:10.7717/peerj.13581)
Supplement: Supplemental Information 2 — Benckmark dataset can be found in the Supplementary benchmark_dataset.fasta. The pseudo code for the nested five-fold cross-validation can be found in the Supplementary file nested_CV.txt. The pseudo code for final model construction can be found in the Supplementary file final-model-construction.txt. The source code can be found in the Supplemental predictioncode.zip. [file peerj-10-13581-s002.zip › SupplementaryData/predictioncode/mvpa_cf_predict_RandomForest.m]

function [label_predict, score_predict] = mvpa_cf_predict_RandomForest(data,model)
%MVPA_PREDICT
[label_predict,score_predict] = predict(model,data);
label_predict = cellfun(@str2num,label_predict);
score_predict = score_predict(:,2);
end
