# Supplementary material for: AntiDMPpred: a web service for identifying anti-diabetic peptides
Source: PeerJ. 2022 Jun 14;10:e13581. doi: 10.7717/peerj.13581 (PMC9205309; doi:10.7717/peerj.13581)
Supplement: Supplemental Information 2 — Benckmark dataset can be found in the Supplementary benchmark_dataset.fasta. The pseudo code for the nested five-fold cross-validation can be found in the Supplementary file nested_CV.txt. The pseudo code for final model construction can be found in the Supplementary file final-model-construction.txt. The source code can be found in the Supplemental predictioncode.zip. [file peerj-10-13581-s002.zip › SupplementaryData/predictioncode/mvpa_di_apply_AAC_protein.m]

function data = mvpa_di_apply_AAC_protein(data_path)

protein = 'ACDEFGHIKLMNPQRSTVWY';

seq = importdata(data_path);
data = zeros(length(seq),20);
for i = 1:length(seq)
    seq_tmp = seq{i};
    seq_tmp = upper(seq_tmp);
    seq_tmp = repmat(seq_tmp,length(protein),1);
    protein_tmp = repmat(protein',1,length(seq{i}));
    x = sum(seq_tmp == protein_tmp,2) ./length(seq{i});
    data(i,:) = x';
end

end
