# Supplementary material for: AntiDMPpred: a web service for identifying anti-diabetic peptides
Source: PeerJ. 2022 Jun 14;10:e13581. doi: 10.7717/peerj.13581 (PMC9205309; doi:10.7717/peerj.13581)
Supplement: Supplemental Information 2 — Benckmark dataset can be found in the Supplementary benchmark_dataset.fasta. The pseudo code for the nested five-fold cross-validation can be found in the Supplementary file nested_CV.txt. The pseudo code for final model construction can be found in the Supplementary file final-model-construction.txt. The source code can be found in the Supplemental predictioncode.zip. [file peerj-10-13581-s002.zip › SupplementaryData/predictioncode/mvpa_di_apply_CKSAAGP_protein.m]

function data = mvpa_di_apply_CKSAAGP_protein(data_path)

di_param = 2;

cks_gap = di_param+1;

seq = importdata(data_path);
data = zeros(length(seq),cks_gap*25);
for i = 1:length(seq)
    cks_seq = [];
    for g = 1:cks_gap
        seq_tmp = seq{i};
        seq_tmp = upper(seq_tmp);
        seq_len = length(seq_tmp);
        seq_tmp = [seq_tmp(1:seq_len-g);seq_tmp(g+1:seq_len)];
        seq_DPC = seq_tmp';
        cks_tmp = zeros(1,25);
        for k = 1:size(seq_DPC,1)
            cks_idx = cks_index(seq_DPC(k,1),seq_DPC(k,2));
            cks_tmp(cks_idx) = cks_tmp(cks_idx)+1;
        end
        cks_tmp = cks_tmp./size(seq_DPC,1);
        cks_seq = [cks_seq,cks_tmp];
    end
    data(i,:) = cks_seq;
end
end
function cks_idx = cks_index(seq1,seq2)
g_feature = ...
    {'alphaticr';'aromatic';'postivecharger';'negativecharger';'uncharger'};
g_protein = ...
    {'GAVLMI';'FYW';'KRH';'DE';'STCPNQ'};
protein = 'ARNDCQEGHILKMFPSTWYV';
seq_i = find(contains(g_protein,seq1));
seq_j = find(contains(g_protein,seq2));
cks_idx = (seq_i-1)*5+seq_j;
end
