# Supplementary material for: AntiDMPpred: a web service for identifying anti-diabetic peptides
Source: PeerJ. 2022 Jun 14;10:e13581. doi: 10.7717/peerj.13581 (PMC9205309; doi:10.7717/peerj.13581)
Supplement: Supplemental Information 2 — Benckmark dataset can be found in the Supplementary benchmark_dataset.fasta. The pseudo code for the nested five-fold cross-validation can be found in the Supplementary file nested_CV.txt. The pseudo code for final model construction can be found in the Supplementary file final-model-construction.txt. The source code can be found in the Supplemental predictioncode.zip. [file peerj-10-13581-s002.zip › SupplementaryData/predictioncode/mvpa_di_apply_DPC_protein.m]

function data = mvpa_di_apply_DPC_protein(data_path)

protein = 'ACDEFGHIKLMNPQRSTVWY';
protein = [protein,protein];
DPC = [];
for i = 1:20
    protein_tmp = [protein(1:20);protein(i:i+19)];
    DPC = [DPC;protein_tmp'];
end

seq = importdata(data_path);

data = zeros(length(seq),size(DPC,1));
for i = 1:length(seq)
    DPC_count_tmp = zeros(1,size(DPC,1));
    seq_tmp = seq{i};
    seq_tmp = upper(seq_tmp);
    seq_len = length(seq_tmp);
    seq_tmp = [seq_tmp(1:seq_len-1);seq_tmp(2:seq_len)];
    seq_DPC = seq_tmp';
    for j = 1:size(seq_DPC,1)
        seq_DPC_tmp = seq_DPC(j,:);
        for k = 1:size(DPC,1)
            if(strcmp(seq_DPC_tmp,DPC(k,:)))
                DPC_count_tmp(k) = DPC_count_tmp(k)+1;
                break;
            end
        end
    end
    data(i,:) = DPC_count_tmp./(seq_len-1);
end

end
