# Supplementary material for: AntiDMPpred: a web service for identifying anti-diabetic peptides
Source: PeerJ. 2022 Jun 14;10:e13581. doi: 10.7717/peerj.13581 (PMC9205309; doi:10.7717/peerj.13581)
Supplement: Supplemental Information 2 — Benckmark dataset can be found in the Supplementary benchmark_dataset.fasta. The pseudo code for the nested five-fold cross-validation can be found in the Supplementary file nested_CV.txt. The pseudo code for final model construction can be found in the Supplementary file final-model-construction.txt. The source code can be found in the Supplemental predictioncode.zip. [file peerj-10-13581-s002.zip › SupplementaryData/predictioncode/mvpa_fs_apply_Pearson.m]

function data_f = mvpa_fs_apply_Fscore(data,apply_param)
% input
% data: testing dataset
% label: predicted label
% apply_param: The resulting parameters from mvpa_feature_selection
% output
% data_f: data for testing after feature selection
data_f = data(:,apply_param);
end
