# Supplementary material for: AntiDMPpred: a web service for identifying anti-diabetic peptides
Source: PeerJ. 2022 Jun 14;10:e13581. doi: 10.7717/peerj.13581 (PMC9205309; doi:10.7717/peerj.13581)
Supplement: Supplemental Information 2 — Benckmark dataset can be found in the Supplementary benchmark_dataset.fasta. The pseudo code for the nested five-fold cross-validation can be found in the Supplementary file nested_CV.txt. The pseudo code for final model construction can be found in the Supplementary file final-model-construction.txt. The source code can be found in the Supplemental predictioncode.zip. [file peerj-10-13581-s002.zip › SupplementaryData/predictioncode/predict_RF.m]

function result = predict_RF(data_path)
test_data = feature_extraction(data_path);
apply_param = cell2mat(struct2cell(load('apply_param.mat','apply_param')));
test_data_f = mvpa_fs_apply_Pearson(test_data,apply_param);
model =load('RF_antidia_model.mat','model');
model = model.model;
data = test_data_f;
[label_predict,score_predict] = mvpa_cf_predict_RandomForest(data,model);
score_predict = score_predict;
result = (score_predict);
eval(['save ' num2str(data_path) '.txt result -ASCII']);

end
